# Supplementary material for: Identifying Cardio-Metabolic Subtypes of Prediabetes Using Latent Class Analysis
Source: Med Sci (Basel). 2025 Oct 25;13(4):243. doi: 10.3390/medsci13040243 (PMC12641829; doi:10.3390/medsci13040243)
Supplement: Supplementary file 1 [file medsci-13-00243-s001.zip]

Archive with 1 entries (1 files):
- medsci-3893782-supplementary.pdf
